# Supplementary material for: Gray Matter Volumetry and Cognitive Functioning in Pediatric Posterior Fossa Tumor Survivors
Source: Cancers (Basel). 2026 Feb 2;18(3):495. doi: 10.3390/cancers18030495 (PMC12897364; doi:10.3390/cancers18030495)
Supplement: Supplementary file 1 [file cancers-18-00495-s001.zip]

Archive with 1 entries (1 files):
- cancers-4063667-supplementary.pdf
